# Supplementary material for: Stress-induced tyrosine phosphorylation of RtcB modulates IRE1 activity and signaling outputs
Source: Life Sci Alliance. 2022 Feb 22;5(5):e202201379. doi: 10.26508/lsa.202201379 (PMC8899846; doi:10.26508/lsa.202201379)
Supplement: Supplementary file 1 [file LSA-2022-01379_SdataFS1.zip]

Archive with 8 entries (7 files):
- Source data FigS1/
- __MACOSX/._Source data FigS1
- Source data FigS1/.DS_Store
- __MACOSX/Source data FigS1/._.DS_Store
- Source data FigS1/Source blots figS1.pdf
- __MACOSX/Source data FigS1/._Source blots figS1.pdf
- Source data FigS1/FigS1J.csv
- __MACOSX/Source data FigS1/._FigS1J.csv
