# Supplementary material for: Stress-induced tyrosine phosphorylation of RtcB modulates IRE1 activity and signaling outputs
Source: Life Sci Alliance. 2022 Feb 22;5(5):e202201379. doi: 10.26508/lsa.202201379 (PMC8899846; doi:10.26508/lsa.202201379)
Supplement: Supplementary file 1 [file LSA-2022-01379_SdataFS1.zip › Source data FigS1/FigS1J.csv]

0	0.5	1	2	4	6
1	0,750233	0,495014	0,503315000	0,405662	0,390541
1	0,659885	0,402840	0,333760353	0,318852	0,324067
1	0,568003	0,479042	0,502817000	0,329106	0,338804
