# Supplementary material for: Stress-induced tyrosine phosphorylation of RtcB modulates IRE1 activity and signaling outputs
Source: Life Sci Alliance. 2022 Feb 22;5(5):e202201379. doi: 10.26508/lsa.202201379 (PMC8899846; doi:10.26508/lsa.202201379)
Supplement: Supplementary file 4 [file LSA-2022-01379_SdataF2.zip]

Archive with 8 entries (7 files):
- Source data Fig2/
- __MACOSX/._Source data Fig2
- Source data Fig2/Fig2E.csv
- __MACOSX/Source data Fig2/._Fig2E.csv
- Source data Fig2/.DS_Store
- __MACOSX/Source data Fig2/._.DS_Store
- Source data Fig2/Source blots fig2.pdf
- __MACOSX/Source data Fig2/._Source blots fig2.pdf
