# Supplementary material for: Stress-induced tyrosine phosphorylation of RtcB modulates IRE1 activity and signaling outputs
Source: Life Sci Alliance. 2022 Feb 22;5(5):e202201379. doi: 10.26508/lsa.202201379 (PMC8899846; doi:10.26508/lsa.202201379)
Supplement: Supplementary file 4 [file LSA-2022-01379_SdataF2.zip › Source data Fig2/Fig2E.csv]

DMSO	Dasatinib	Imatinib	Afatinib	Crizotinib
1	0,523239	0,675732	0,714147	0,834278
1	0,194733	0,313550	0,580057	0,702579
1	0,440643	0,502833	0,791541	1,147537
