# Supplementary material for: Stress-induced tyrosine phosphorylation of RtcB modulates IRE1 activity and signaling outputs
Source: Life Sci Alliance. 2022 Feb 22;5(5):e202201379. doi: 10.26508/lsa.202201379 (PMC8899846; doi:10.26508/lsa.202201379)
Supplement: Supplementary file 5 [file LSA-2022-01379_SdataFS3.zip]

Archive with 6 entries (5 files):
- Source data FigS3/
- __MACOSX/._Source data FigS3
- Source data FigS3/.DS_Store
- __MACOSX/Source data FigS3/._.DS_Store
- Source data FigS3/Source blots figS3.pdf
- __MACOSX/Source data FigS3/._Source blots figS3.pdf
