# Supplementary material for: Stress-induced tyrosine phosphorylation of RtcB modulates IRE1 activity and signaling outputs
Source: Life Sci Alliance. 2022 Feb 22;5(5):e202201379. doi: 10.26508/lsa.202201379 (PMC8899846; doi:10.26508/lsa.202201379)
Supplement: Supplementary file 8 [file LSA-2022-01379_SdataF4.zip]

Archive with 8 entries (7 files):
- Source data Fig4/
- __MACOSX/._Source data Fig4
- Source data Fig4/.DS_Store
- __MACOSX/Source data Fig4/._.DS_Store
- Source data Fig4/Fig4C.csv
- __MACOSX/Source data Fig4/._Fig4C.csv
- Source data Fig4/Source blots fig4.pdf
- __MACOSX/Source data Fig4/._Source blots fig4.pdf
