# Supplementary material for: Stress-induced tyrosine phosphorylation of RtcB modulates IRE1 activity and signaling outputs
Source: Life Sci Alliance. 2022 Feb 22;5(5):e202201379. doi: 10.26508/lsa.202201379 (PMC8899846; doi:10.26508/lsa.202201379)
Supplement: Supplementary file 8 [file LSA-2022-01379_SdataF4.zip › Source data Fig4/Fig4C.csv]

wt	Y306F	Y316F	Y475F	Double	Triple
1	0,978960	0,582534	0,998178	0,792461	0,341040
1	0,624735	0,814224	0,610610	0,883761	0,512260
1	1,057636	0,922119	0,412608	0,456007	0,753101
