# Supplementary material for: Stress-induced tyrosine phosphorylation of RtcB modulates IRE1 activity and signaling outputs
Source: Life Sci Alliance. 2022 Feb 22;5(5):e202201379. doi: 10.26508/lsa.202201379 (PMC8899846; doi:10.26508/lsa.202201379)
Supplement: Supplementary file 9 [file LSA-2022-01379_SdataFS6.zip]

Archive with 8 entries (7 files):
- Source data FigS6/
- __MACOSX/._Source data FigS6
- Source data FigS6/Source blots figS6.pdf
- __MACOSX/Source data FigS6/._Source blots figS6.pdf
- Source data FigS6/FigS6C - IP:PTP1B-Ib:RtcB.csv
- __MACOSX/Source data FigS6/._FigS6C - IP:PTP1B-Ib:RtcB.csv
- Source data FigS6/.DS_Store
- __MACOSX/Source data FigS6/._.DS_Store
