# Supplementary material for: Stress-induced tyrosine phosphorylation of RtcB modulates IRE1 activity and signaling outputs
Source: Life Sci Alliance. 2022 Feb 22;5(5):e202201379. doi: 10.26508/lsa.202201379 (PMC8899846; doi:10.26508/lsa.202201379)
Supplement: Supplementary file 9 [file LSA-2022-01379_SdataFS6.zip › Source data FigS6/FigS6C - IP:PTP1B-Ib:RtcB.csv]

wt	wt	wt	Y306F	Y306F	Y306F	Y316F	Y316F	Y316F	Y475F	Y475F	Y475F	Double	Double	Double	Triple	Triple	Triple
100	100	100	64,86	106,72	132,96	56,83	92,85	73,12	46,69	96,08	20,53	6,15	77,84	26,69	13,93	43,91	55,97
