# Supplementary material for: Stress-induced tyrosine phosphorylation of RtcB modulates IRE1 activity and signaling outputs
Source: Life Sci Alliance. 2022 Feb 22;5(5):e202201379. doi: 10.26508/lsa.202201379 (PMC8899846; doi:10.26508/lsa.202201379)
Supplement: Supplementary file 11 [file LSA-2022-01379_SdataF5.zip]

Archive with 36 entries (35 files):
- Source data Fig5/
- __MACOSX/._Source data Fig5
- Source data Fig5/Fig5DE - Flag:actin normalized to 1.csv
- __MACOSX/Source data Fig5/._Fig5DE - Flag:actin normalized to 1.csv
- Source data Fig5/.DS_Store
- __MACOSX/Source data Fig5/._.DS_Store
- Source data Fig5/Fig5AB - XBP1s:XBP1tot_alln.csv
- __MACOSX/Source data Fig5/._Fig5AB - XBP1s:XBP1tot_alln.csv
- Source data Fig5/Fig5DE - Specific activity @8h when protein level normalized_n=3.csv
- __MACOSX/Source data Fig5/._Fig5DE - Specific activity @8h when protein level normalized_n=3.csv
- Source data Fig5/Fig5DE - XBP1s:tot_alln@8h.csv
- __MACOSX/Source data Fig5/._Fig5DE - XBP1s:tot_alln@8h.csv
- Source data Fig5/Fig5DE - XBP1s:tot_n=3@8h.csv
- __MACOSX/Source data Fig5/._Fig5DE - XBP1s:tot_n=3@8h.csv
- Source data Fig5/Fig5AB - XBP1s:XBP1tot_alln@8h.csv
- __MACOSX/Source data Fig5/._Fig5AB - XBP1s:XBP1tot_alln@8h.csv
- Source data Fig5/Fig5DE - XBP1s:XBP1tot_alln.csv
- __MACOSX/Source data Fig5/._Fig5DE - XBP1s:XBP1tot_alln.csv
- Source data Fig5/Fig5AB - Specific activity @8h when protein level normalized_n=3.csv
- __MACOSX/Source data Fig5/._Fig5AB - Specific activity @8h when protein level normalized_n=3.csv
- Source data Fig5/Fig5GH - 3'-UTR-rtcb_wt306_Tun_pres.csv
- __MACOSX/Source data Fig5/._Fig5GH - 3'-UTR-rtcb_wt306_Tun_pres.csv
- Source data Fig5/Fig5AB - XBP1s:XBP1tot_n=3@8h.csv
- __MACOSX/Source data Fig5/._Fig5AB - XBP1s:XBP1tot_n=3@8h.csv
- Source data Fig5/Fig5DE - XBP1s:XBP1tot_n=3.csv
- __MACOSX/Source data Fig5/._Fig5DE - XBP1s:XBP1tot_n=3.csv
- Source data Fig5/Fig5GH - Per1_Tun-2hActD_pres.csv
- __MACOSX/Source data Fig5/._Fig5GH - Per1_Tun-2hActD_pres.csv
- Source data Fig5/Fig5GH - Scara3_DTT-2hActD_pres.csv
- __MACOSX/Source data Fig5/._Fig5GH - Scara3_DTT-2hActD_pres.csv
- Source data Fig5/Fig5AB - Flag:loading control normalized to 1.csv
- __MACOSX/Source data Fig5/._Fig5AB - Flag:loading control normalized to 1.csv
- Source data Fig5/Fig5AB - XBP1s:XBP1tot_n=3.csv
- __MACOSX/Source data Fig5/._Fig5AB - XBP1s:XBP1tot_n=3.csv
- Source data Fig5/Fig5GH - 3'-UTR-rtcb_wt306_DTT_pres.csv
- __MACOSX/Source data Fig5/._Fig5GH - 3'-UTR-rtcb_wt306_DTT_pres.csv
