# Supplementary material for: Stress-induced tyrosine phosphorylation of RtcB modulates IRE1 activity and signaling outputs
Source: Life Sci Alliance. 2022 Feb 22;5(5):e202201379. doi: 10.26508/lsa.202201379 (PMC8899846; doi:10.26508/lsa.202201379)
Supplement: Supplementary file 11 [file LSA-2022-01379_SdataF5.zip › Source data Fig5/Fig5DE - Flag:actin normalized to 1.csv]

wt	Double	Triple	H428A
1	0,707214264	0,706526137	0,944771252
1	0,423804533	0,500677422	1,522784605
1	0,390837736	0,432324945	1,948083149
