# Supplementary material for: Stress-induced tyrosine phosphorylation of RtcB modulates IRE1 activity and signaling outputs
Source: Life Sci Alliance. 2022 Feb 22;5(5):e202201379. doi: 10.26508/lsa.202201379 (PMC8899846; doi:10.26508/lsa.202201379)
Supplement: Supplementary file 11 [file LSA-2022-01379_SdataF5.zip › Source data Fig5/Fig5AB - XBP1s:XBP1tot_alln.csv]

	Parental	Parental	Parental	Parental	Parental	wt	wt	wt	wt	wt	Y306F	Y306F	Y306F	Y306F	Y306F	Y316F	Y316F	Y316F	Y316F	Y316F	Y475F	Y475F	Y475F	Y475F	Y475F
0	1,000000000	1,000000000	1,000000000			1,000000000	1,000000000	1,000000000	1,000000000	1,000000000	1,000000000	1,000000000	1,000000000	1,000000000		1,000000000	1,000000000	1,000000000	1,000000000		1,000000000	1,000000000	1,000000000	1,000000000	1,000000000
2	0,512915590	0,826289940	1,273808440			0,473697290	1,058032790	0,464751580	0,260951570	2,155912560	0,932990090	0,974498810	1,114023500	0,853653990		0,944581380	0,973524150	0,832126830	1,065972340		0,438482750	1,325510410	0,507324120	0,609083810	0,941481070
4	1,143368670	1,248077910	4,154435140			0,894249720	2,498619700	1,707275640	1,029153130	5,813731050	1,364507820	1,714091350	1,506602330	2,403071650		2,336520450	2,336156620	3,897699860	3,504968150		1,114233550	3,242620080	2,741590950	2,447324940	2,173170950
8	1,574291830	1,603453110	4,697533120			1,951884920	2,040532000	3,819184630	4,983169570	7,997883870	6,478154310	9,478608840	3,063791240	5,217129820		3,197943240	3,379662850	3,499747080	3,557423340		5,859554580	2,424600410	2,200565270	3,464367550	2,481221160
16	2,389844920	0,425224610	3,378117870			1,221599180	2,040532000	2,718698810	1,993888870	4,656620570	1,272598360	1,494770160	5,312720570	3,191595900		1,565538870	3,566189420	4,753027230	2,894847470		2,170890810	4,159639020		2,300539140	1,927991910
24	1,739139910	1,490782030	0,743024150			0,924517160	1,370521380	3,607628210	0,867190390	3,252188020	0,228297190	3,344821760	1,492791320	2,096173310		2,402449320	4,829535150	0,752573640	2,289077540		0,987662700	2,361486570	1,547234640	1,367567460	1,506532020
