# Supplementary material for: Stress-induced tyrosine phosphorylation of RtcB modulates IRE1 activity and signaling outputs
Source: Life Sci Alliance. 2022 Feb 22;5(5):e202201379. doi: 10.26508/lsa.202201379 (PMC8899846; doi:10.26508/lsa.202201379)
Supplement: Supplementary file 11 [file LSA-2022-01379_SdataF5.zip › Source data Fig5/Fig5DE - Specific activity @8h when protein level normalized_n=3.csv]

wt	Double	Triple	H428A
2,040531997	0,746865212	0,119520681	0,724322252
3,819184633	2,817246511		0,730070286
4,983169567	1,238570914	0,342163992	1,374539725
