# Supplementary material for: Stress-induced tyrosine phosphorylation of RtcB modulates IRE1 activity and signaling outputs
Source: Life Sci Alliance. 2022 Feb 22;5(5):e202201379. doi: 10.26508/lsa.202201379 (PMC8899846; doi:10.26508/lsa.202201379)
Supplement: Supplementary file 11 [file LSA-2022-01379_SdataF5.zip › Source data Fig5/Fig5DE - XBP1s:tot_alln@8h.csv]

wt	Double	Triple	H428A	Parental
1,951884920	0,378873900	0,065319190	1,066115200	1,57429183
2,040532000	1,429148340	0,186995870	1,074575610	1,60345311
3,819184630	0,628309080		2,023157080	4,69753312
4,983169570
7,997883870
