# Supplementary material for: Stress-induced tyrosine phosphorylation of RtcB modulates IRE1 activity and signaling outputs
Source: Life Sci Alliance. 2022 Feb 22;5(5):e202201379. doi: 10.26508/lsa.202201379 (PMC8899846; doi:10.26508/lsa.202201379)
Supplement: Supplementary file 11 [file LSA-2022-01379_SdataF5.zip › Source data Fig5/Fig5AB - Specific activity @8h when protein level normalized_n=3.csv]

wt	Y306F	Y316F	Y475F
2,040531997	19,151061600	4,612406877	4,609395668
3,819184633	15,423154470	4,874501829	4,183483601
4,983169567	9,057341339	5,047699819	6,586091764
