# Supplementary material for: Stress-induced tyrosine phosphorylation of RtcB modulates IRE1 activity and signaling outputs
Source: Life Sci Alliance. 2022 Feb 22;5(5):e202201379. doi: 10.26508/lsa.202201379 (PMC8899846; doi:10.26508/lsa.202201379)
Supplement: Supplementary file 11 [file LSA-2022-01379_SdataF5.zip › Source data Fig5/Fig5AB - XBP1s:XBP1tot_n=3@8h.csv]

wt	Y306F	Y316F	Y475F	Parental
2,040532000	6,478154310	3,197943240	2,424600410	1,57429183
3,819184630	3,063791240	3,379662850	2,200565270	1,60345311
4,983169570	5,217129820	3,499747080	3,464367550	4,69753312
