# Supplementary material for: Stress-induced tyrosine phosphorylation of RtcB modulates IRE1 activity and signaling outputs
Source: Life Sci Alliance. 2022 Feb 22;5(5):e202201379. doi: 10.26508/lsa.202201379 (PMC8899846; doi:10.26508/lsa.202201379)
Supplement: Supplementary file 11 [file LSA-2022-01379_SdataF5.zip › Source data Fig5/Fig5DE - XBP1s:XBP1tot_n=3.csv]

	Parental	Parental	Parental	wt	wt	wt	Double	Double	Double	Triple	Triple	Triple	H428A	H428A	H428A
0	1,000000000	1,000000000	1,000000000	1,000000000	1,000000000	1,000000000	1,000000000	1,000000000	1,000000000	1,000000000	1,000000000	1,000000000	1,000000000	1,000000000	1,000000000
2	0,512915590	0,826289940	1,273808440	1,058032790	0,464751580	0,260951570	0,024258160	0,926505210	0,560295440	0,665393030	0,703107080	0,668710500	1,605524480	0,942039200	2,039167100
4	1,143368670	1,248077910	4,154435140	2,498619700	1,707275640	1,029153130	0,311823740	1,007907330	0,564748980	0,988901450	1,521665940	0,882069760	2,304575980	1,142215080	1,853743110
8	1,574291830	1,603453110	4,697533120	2,040532000	3,819184630	4,983169570	0,378873900	1,429148340	0,628309080	0,065319190		0,186995870	1,066115200	1,074575610	2,023157080
16	2,389844920	0,425224610	3,378117870	2,040532000	2,718698810	1,993888870		0,863274930	0,592477660	0,004152680	0,979311000	1,050061380	1,412478260	1,138100010	1,339000960
24	1,739139910	1,490782030	0,743024150	1,370521380	3,607628210	0,867190390			0,409895290	0,017721470	0,783739440	1,114103040		0,979597730	2,709499410
