# Supplementary material for: Stress-induced tyrosine phosphorylation of RtcB modulates IRE1 activity and signaling outputs
Source: Life Sci Alliance. 2022 Feb 22;5(5):e202201379. doi: 10.26508/lsa.202201379 (PMC8899846; doi:10.26508/lsa.202201379)
Supplement: Supplementary file 11 [file LSA-2022-01379_SdataF5.zip › Source data Fig5/Fig5GH - Per1_Tun-2hActD_pres.csv]

wt siCtl	wt siCtl	wt siCtl	wt siCtl	wt siCtl	wt siRtcB	wt siRtcB	wt siRtcB	wt siRtcB	wt siRtcB	Y306F siCtl	Y306F siCtl	Y306F siCtl	Y306F siCtl	Y306F siCtl	Y306F siRtcB	Y306F siRtcB	Y306F siRtcB	Y306F siRtcB	Y306F siRtcB
0,319349405	0,351661020	0,453858191	0,174497951	0,299141471	0,300075270	0,081182655	0,422019578	0,346630538	0,477458198	0,527837468	0,556149633	0,482247556	0,402981822	0,461860530	0,522014035	0,355978784	0,597376891	0,522427592	0,718578330
