# Supplementary material for: Stress-induced tyrosine phosphorylation of RtcB modulates IRE1 activity and signaling outputs
Source: Life Sci Alliance. 2022 Feb 22;5(5):e202201379. doi: 10.26508/lsa.202201379 (PMC8899846; doi:10.26508/lsa.202201379)
Supplement: Supplementary file 11 [file LSA-2022-01379_SdataF5.zip › Source data Fig5/Fig5AB - Flag:loading control normalized to 1.csv]

WT	Y306F	Y316F	Y475F
1	0,254345511	0,438082132	0,435339268
1	0,422186625	0,942564702	0,421874500
1		0,699358244	0,720824167
