# Supplementary material for: Stress-induced tyrosine phosphorylation of RtcB modulates IRE1 activity and signaling outputs
Source: Life Sci Alliance. 2022 Feb 22;5(5):e202201379. doi: 10.26508/lsa.202201379 (PMC8899846; doi:10.26508/lsa.202201379)
Supplement: Supplementary file 12 [file LSA-2022-01379_SdataF6.zip]

Archive with 8 entries (7 files):
- Source data Fig6/
- __MACOSX/._Source data Fig6
- Source data Fig6/Fig6G - slopesCTLwt306_KOtoWT_NEW.csv
- __MACOSX/Source data Fig6/._Fig6G - slopesCTLwt306_KOtoWT_NEW.csv
- Source data Fig6/.DS_Store
- __MACOSX/Source data Fig6/._.DS_Store
- Source data Fig6/Source blots&gels fig6.pdf
- __MACOSX/Source data Fig6/._Source blots&gels fig6.pdf
