# Supplementary material for: Stress-induced tyrosine phosphorylation of RtcB modulates IRE1 activity and signaling outputs
Source: Life Sci Alliance. 2022 Feb 22;5(5):e202201379. doi: 10.26508/lsa.202201379 (PMC8899846; doi:10.26508/lsa.202201379)
Supplement: Supplementary file 12 [file LSA-2022-01379_SdataF6.zip › Source data Fig6/Fig6G - slopesCTLwt306_KOtoWT_NEW.csv]

CTL	CTL	CTL	wt RtcB-F	wt RtcB-F	wt RtcB-F	Y306F RtcB-F	Y306F RtcB-F	Y306F RtcB-F
-9,169	-12,866	-12,760	-7,455	-9,514	-8,706	-6,0383	-8,0940	-3,7260
