# Supplementary material for: Stress-induced tyrosine phosphorylation of RtcB modulates IRE1 activity and signaling outputs
Source: Life Sci Alliance. 2022 Feb 22;5(5):e202201379. doi: 10.26508/lsa.202201379 (PMC8899846; doi:10.26508/lsa.202201379)
Supplement: Supplementary file 13 [file LSA-2022-01379_SdataFS8.zip]

Archive with 8 entries (7 files):
- Source data FigS8/
- __MACOSX/._Source data FigS8
- Source data FigS8/.DS_Store
- __MACOSX/Source data FigS8/._.DS_Store
- Source data FigS8/Source blots&gels figS8.pdf
- __MACOSX/Source data FigS8/._Source blots&gels figS8.pdf
- Source data FigS8/FigS8C - KO:WT_n3_plusWT:WT.csv
- __MACOSX/Source data FigS8/._FigS8C - KO:WT_n3_plusWT:WT.csv
