# Supplementary material for: Stress-induced tyrosine phosphorylation of RtcB modulates IRE1 activity and signaling outputs
Source: Life Sci Alliance. 2022 Feb 22;5(5):e202201379. doi: 10.26508/lsa.202201379 (PMC8899846; doi:10.26508/lsa.202201379)
Supplement: Supplementary file 13 [file LSA-2022-01379_SdataFS8.zip › Source data FigS8/FigS8C - KO:WT_n3_plusWT:WT.csv]

		WT/WT	WT/WT	WT/WT	KO/WT: CTL	KO/WT: CTL	KO/WT: CTL	KO/WT: wt RtcB-F	KO/WT: wt RtcB-F	KO/WT: wt RtcB-F	KO/WT: Y306F RtcB-F	KO/WT: Y306F RtcB-F	KO/WT: Y306F RtcB-F
KO/WT		1,000000000	1,000000000	1,000000000	0,708637147	0,774348369	0,533745165	0,709773197	1,168839361	0,734345977	0,957211300	1,196666658	0,886981755
