# Supplementary material for: Stress-induced tyrosine phosphorylation of RtcB modulates IRE1 activity and signaling outputs
Source: Life Sci Alliance. 2022 Feb 22;5(5):e202201379. doi: 10.26508/lsa.202201379 (PMC8899846; doi:10.26508/lsa.202201379)
Supplement: Supplementary file 14 [file LSA-2022-01379_SdataF7.zip]

Archive with 10 entries (9 files):
- Source data Fig7/
- __MACOSX/._Source data Fig7
- Source data Fig7/.DS_Store
- __MACOSX/Source data Fig7/._.DS_Store
- Source data Fig7/Fig7A - wt-306_baseline=1.csv
- __MACOSX/Source data Fig7/._Fig7A - wt-306_baseline=1.csv
- Source data Fig7/Fig7A - wt-306:siC-siR.csv
- __MACOSX/Source data Fig7/._Fig7A - wt-306:siC-siR.csv
- Source data Fig7/Fig7A - wt-306.csv
- __MACOSX/Source data Fig7/._Fig7A - wt-306.csv
