# Supplementary material for: Stress-induced tyrosine phosphorylation of RtcB modulates IRE1 activity and signaling outputs
Source: Life Sci Alliance. 2022 Feb 22;5(5):e202201379. doi: 10.26508/lsa.202201379 (PMC8899846; doi:10.26508/lsa.202201379)
Supplement: Supplementary file 14 [file LSA-2022-01379_SdataF7.zip › Source data Fig7/Fig7A - wt-306_baseline=1.csv]

	wt siCTL	wt siCTL	wt siCTL	wt siCTL	wt siRTCB	wt siRTCB	wt siRTCB	wt siRTCB	Y306F siCTL	Y306F siCTL	Y306F siCTL	Y306F siCTL	Y306F siRTCB	Y306F siRTCB	Y306F siRTCB	Y306F siRTCB
0,0	1,0000	1,0000	1,0000	1,0000	1,0000	1,0000	1,0000	1,0000	1,0000	1,0000	1,0000	1,0000	1,0000	1,0000	1,0000	1,0000
1,0	0,9652	1,3138	1,0737	0,9370	1,6341	1,2814	1,4273	1,6744	1,4051	1,3768	1,1567	0,9282	1,4155	1,5186	1,2659	1,0565
2,5	1,5733	2,3015	2,0938	2,1951	3,0846	2,2760	2,0525	2,7377	2,7456	2,0536	1,5513	2,5469	2,2572	1,8860	2,1612	1,9065
5,0	5,4601	11,2123	5,5075	10,9146	6,4896	7,7634	5,2208	7,6822	6,6164	7,5435	8,3333	7,8042	4,9570	5,3775	3,8355	4,1824
7,5	7,7983	14,6892	8,9330	12,2114	7,1146	9,9409	6,4186	8,0452	9,3607	9,5290	10,9245	8,8331	5,1569	5,9459	4,5377	4,3600
10,0		13,3662	9,1725	12,8252	7,1810	8,3781	6,3716	8,2855	10,7577	10,7333	10,2137	9,1900	5,3371	5,7770	4,8706	4,4047
