# Supplementary material for: Stress-induced tyrosine phosphorylation of RtcB modulates IRE1 activity and signaling outputs
Source: Life Sci Alliance. 2022 Feb 22;5(5):e202201379. doi: 10.26508/lsa.202201379 (PMC8899846; doi:10.26508/lsa.202201379)
Supplement: Supplementary file 14 [file LSA-2022-01379_SdataF7.zip › Source data Fig7/Fig7A - wt-306:siC-siR.csv]

wt siCTL	wt siCTL	wt siCTL	wt siCTL	wt siRTCB	wt siRTCB	wt siRTCB	wt siRTCB	Y306F siCTL	Y306F siCTL	Y306F siCTL	Y306F siCTL	Y306F siRTCB	Y306F siRTCB	Y306F siRTCB	Y306F siRTCB
100,00000000	100,00000000	100,00000000	100,00000000	11,03085737	24,63350518	12,01912131	10,62756018	100	100	100	100	10,93798075	10,07538123	12,43148027	8,10496257
